# Supplementary material for: Proteolytic systems’ expression during myogenesis and transcriptional regulation by amino acids in gilthead sea bream cultured muscle cells
Source: PLoS One. 2017 Dec 20;12(12):e0187339. doi: 10.1371/journal.pone.0187339 (PMC5737955; doi:10.1371/journal.pone.0187339)
Supplement: S1 File — (XLSX) [file pone.0187339.s001.xlsx]

## Sheet: mRNA profiles
			TARGET / RELATIVE EXPRESSION
Sample	Culture	Day	ctsda	ctsdb	ctsb	ctsl	capn1	capn2	capn3	s1a	s1b	mafbx	murf1	n3	ub
A2	A	2	0.586049	4.06352	1.59693	2.16663	2.80207	0.85059	2.06215	1.62876	2.12747	0.713859	0.119218	1.73868	1.08582
A4	A	4	0.71075	1.73742	1.21202	1.17099	2.30794	0.851777	1.84548	1.29942	1.78702	0.646765	1.3623	1.63191	1.60314
A8	A	8	1.49366	2.58364	1.6176	1.85957	1.59732	1.10154	1.25471	1.0282	0.95627	2.16549	1.82599	1.0237	1.32593
A12	A	12	0.80927	1.69146	0.756833	0.877326	1.43156	0.665552	0.35713	1.29935	0.75714	1.23406	0.51326	0.721699	0.714416
B2	B	2	0.731092	1.8593	1.15782	1.96787	3.02928	0.563285	1.19317	0.939662	2.17707	0.531675	0.0534802	2.21132	1.35696
B4	B	4	1.20872	1.77155	1.46874	1.18723	3.43084	1.0784	0.668112	1.24808	1.58976	0.431575	0.937986	1.55353	1.56733
B8	B	8	2.00615	3.23493	1.88631	1.6564	1.94587	2.12766	0.348759	1.06398	0.905767	2.16575	2.04866	1.32742	1.81579
B12	B	12	1.2442	1.8938	1.38719	1.04007	1.98755	1.38483	0.197544	0.973307	0.761298	2.44741	1.4093	1.04434	2.22725
C2	C	2	0.451945	2.18143	1.34869	1.26261	3.15856	1.04258	2.06886	0.934551	1.51395	0.488681	0.049655	1.70452	1.75891
C4	C	4	0.548849	1.1767	0.866659	1.15233	2.00685	1.37843	0.892077	1.31232	1.87685	0.567973	0.227961	1.47296	1.22043
C8	C	8	1.231	1.50705	1.0896	1.25446	1.96659	1.67389	1.10737	1.06173	1.21551	1.31828	0.793314	0.937373	1.10031
C12	C	12	0.98319	1.17217	0.749515	0.85313	1.85387	0.835861	0.630806	1.12085	0.799368	1.34549	0.345202	0.656787	0.632525
D2	D	2	0.740086	2.23888	1.16673	1.45728	2.12251	1.38847	1.48958	0.86682	1.49896	0.345762	0.0206439	1.56926	1.43637
D4	D	4	0.82991	1.06994	0.76182	1.34867	2.20741	1.75212	0.931667	1.42179	1.60603	0.45875	0.308099	1.47925	1.16707
D8	D	8	1.83401	2.17242	1.26249	1.60023	1.93642	1.27963	2.30968	1.16038	1.22298	1.53439	1.09763	0.884533	1.07897
D12	D	12	1.08666	0.856343	0.798816	0.642408	1.08666	1.08666	0.674683	1.01366	0.840276	1.08666	0.747452	0.709421	1.02804
			Mean	Mean	Mean	Mean	Mean	Mean	Mean	Mean	Mean	Mean	Mean	Mean	Mean
		Day 2	0.627293	2.58579	1.31754	1.7136	2.77811	0.961232	1.70344	1.09245	1.82936	0.519994	0.0607492	1.80594	1.40951
		Day 4	0.824557	1.4389	1.07731	1.21481	2.48826	1.26518	1.08433	1.3204	1.71492	0.526266	0.709087	1.53441	1.38949
		Day 8	1.6412	2.37451	1.464	1.59267	1.86155	1.54568	1.25513	1.07857	1.07513	1.79598	1.4414	1.04326	1.33025
		Day 12	1.03083	1.40345	0.923089	0.853233	1.58991	0.993226	0.465041	1.10179	0.78952	1.52841	0.753804	0.783061	1.15056
			SD	SD	SD	SD	SD	SD	SD	SD	SD	SD	SD	SD	SD
		Day 2	0.136558	0.999219	0.20598	0.423864	0.461235	0.346292	0.43525	0.359077	0.373462	0.15172	0.0416451	0.279977	0.277092
		Day 4	0.280819	0.367265	0.324178	0.0903724	0.640732	0.389754	0.520529	0.0730643	0.14017	0.0996398	0.538937	0.0745897	0.227544
		Day 8	0.346602	0.725117	0.357174	0.25149	0.176605	0.455768	0.807347	0.0569414	0.167708	0.435849	0.592976	0.197938	0.342434
		Day 12	0.182577	0.474766	0.310163	0.163233	0.410742	0.313167	0.22703	0.145683	0.0388079	0.621773	0.467095	0.176445	0.737758
			SEM	SEM	SEM	SEM	SEM	SEM	SEM	SEM	SEM	SEM	SEM	SEM	SEM
		Day 2	0.0682791	0.49961	0.10299	0.211932	0.230618	0.173146	0.217625	0.179539	0.186731	0.0758602	0.0208225	0.139989	0.138546
		Day 4	0.14041	0.183633	0.162089	0.0451862	0.320366	0.194877	0.260264	0.0365322	0.070085	0.0498199	0.269469	0.0372948	0.113772
		Day 8	0.173301	0.362559	0.178587	0.125745	0.0883024	0.227884	0.403673	0.0284707	0.0838538	0.217924	0.296488	0.0989691	0.171217
		Day 12	0.0912883	0.237383	0.155081	0.0816163	0.205371	0.156583	0.113515	0.0728413	0.0194039	0.310886	0.233548	0.0882227	0.368879

## Sheet: Protein profiles
			PROTEIN
			CTSD imm		CTSD inter			CTSD mat			CTSL			CAPN1			MAFBx
Sample	Culture	Day	Intensity	Normalized	Intensity	Normalized	Ratio CTSD inter/imm	Intensity	Normalized	Ratio CTSD mat/imm	Intensity	Normalized	Ratio CTSL/CTSD imm	Intensity	Normalized	Ratio CAPN1/CTSD imm	Intensity	Normalized	Ratio MAFBx/CTSD imm
B2	B	2	19770279	1	942749	1	1	23700787	1	1	10131794	1	1	993376	1	1	878589	1	1
B4	B	4	32274442	1.63247	15125279	16.0438	9.82791	15743914	1.64702	1.00891	69049446	6.81513	4.17473	2407823	2.42388	1.48479	686347	0.781192	0.478533
B8	B	8	14816572	0.749437	31476421	33.3879	44.5507	29139076	1.3431	1.79214	10547045	1.04098	1.38902	1441488	1.4511	1.93625	16805438	19.1278	25.5228
B12	B	12	19097915	0.965991	11093016	11.7667	12.1809	20541098	2.30192	2.38296	69823467	6.89152	7.13414	14926986	15.0265	15.5555	5470048	6.22595	6.44514
C2	C	2	31002472	1	2109477	1	1	5272581	1	1	2388134	1	1	1836004	1	1	446113	1	1
C4	C	4	30550927	0.985435	15683158	7.43462	7.5445	4030611	0.664278	0.674096	21740643	9.10361	9.23816	787669	0.429013	0.435354	2431125	5.44957	5.53012
C8	C	8	24773572	0.799084	41229078	19.5447	24.4589	34271324	1.22946	1.53858	46444241	19.4479	24.3378	3064489	1.66911	2.08878	10271463	23.0244	28.8134
C12	C	12	25326401	0.816916	32254886	15.2905	18.7173	2395982	0.866684	1.06092	49099626	20.5598	25.1676	3315075	1.80559	2.21026	9502889	21.3015	26.0756
D2	D	2	24657421	1	9672723	1	1	11705324	1	1	9488480	1	1	1028669	1	1	1167134	1	1
D4	D	4	26113744	1.05906	31737229	3.28111	3.09812	19278893	0.764447	0.721815	45831019	4.83018	4.5608	1876983	1.82467	1.72291	6464560	5.53883	5.22994
D8	D	8	25070966	1.01677	45064927	4.65897	4.58212	15721396	6.49991	6.3927	42242312	4.45196	4.37852	8893995	8.64612	8.5035	8570442	7.34315	7.22203
D12	D	12	21656622	0.8783	39874664	4.12238	4.69359	26944700	0.454423	0.517389	38722655	4.08102	4.64649	7341338	7.13673	8.12562	4786886	4.1014	4.6697
				Mean			Mean			Mean			Mean			Mean			Mean
			Day 2	1		Day 2	1		Day 2	1		Day 2	1		Day 2	1		Day 2	1
			Day 4	1.22566		Day 4	6.82351		Day 4	0.801607		Day 4	5.99123		Day 4	1.21435		Day 4	3.7462
			Day 8	0.855097		Day 8	24.5306		Day 8	3.24114		Day 8	10.0351		Day 8	4.17618		Day 8	20.5194
			Day 12	0.887069		Day 12	11.8639		Day 12	1.32042		Day 12	12.3161		Day 12	8.63047		Day 12	12.3968
				SD			SD			SD			SD			SD			SD
			Day 2	0		Day 2	0		Day 2	0		Day 2	0		Day 2	0		Day 2	0
			Day 4	0.354231		Day 4	3.42234		Day 4	0.181108		Day 4	2.81854		Day 4	0.685058		Day 4	2.83386
			Day 8	0.142198		Day 8	19.9844		Day 8	2.73227		Day 8	12.4763		Day 8	3.74835		Day 8	11.6328
			Day 12	0.0749237		Day 12	7.01723		Day 12	0.959476		Day 12	11.199		Day 12	6.68695		Day 12	11.8794
				SEM			SEM			SEM			SEM			SEM			SEM
			Day 2	0		Day 2	0		Day 2	0		Day 2	0		Day 2	0		Day 2	0
			Day 4	0.204515		Day 4	1.97589		Day 4	0.104563		Day 4	1.62729		Day 4	0.395518		Day 4	1.63613
			Day 8	0.0820978		Day 8	14.1311		Day 8	1.93201		Day 8	7.20322		Day 8	2.16411		Day 8	6.71622
			Day 12	0.0432572		Day 12	4.0514		Day 12	0.553954		Day 12	6.46577		Day 12	3.86071		Day 12	6.85856

## Sheet: +AA experiment
			TARGET / RELATIVE EXPRESSION
			ctsda		ctsdb		ctsb		ctsl		capn1		capn2		capn3		s1a		s1b		mafbx		murf1		n3		ub
Sample	Culture	Group	Relative expression	Normalized +AA/Control	Relative expression	Normalized +AA/Control	Relative expression	Normalized +AA/Control	Relative expression	Normalized +AA/Control	Relative expression	Normalized +AA/Control	Relative expression	Normalized +AA/Control	Relative expression	Normalized +AA/Control	Relative expression	Normalized +AA/Control	Relative expression	Normalized +AA/Control	Relative expression	Normalized +AA/Control	Relative expression	Normalized +AA/Control	Relative expression	Normalized +AA/Control	Relative expression	Normalized +AA/Control
1	1	Control	20.1266		14.1035		16.0823		25.8973		19.1675		2.25836		6.97481		26.3231		33.6622		13.4395		13.2713		17.3242		21.1192
5	2	Control	14.5019		21.4835		12.6587		19.4631		18.7443		3.34696		Outlier		25.6199		25.6199		11.7284		Outlier		9.98258		21.6833
9	3	Control	20.5086		24.6727		21.1068		19.0025		21.3552		Outlier		8.57516		16.3198		19.9436		25.0939		12.6154		11.9325		24.4153
13	4	Control	20.5524		21.9137		16.7944		22.0318		24.4008		1.77624		7.55795		18.0119		19.2259		16.2074		22.8209		15.2963		23.1626
17	5	Control	20.3635		24.0433		24.0433		20.8289		21.9539		2.01224		7.3009		20.1392		20.9536		20.1785		13.5738		18.3547		21.902
21	6	Control	18.409		25.3621		24.0135		18.9353		28.0725		2.07098		8.88897		21.954		26.5332		25.6478		12.7602		16.9646		24.7168
25	7	Control	14.5187		20.9604		12.3517		14.5023		26.7689		1.70372		10.1138		17.5704		21.2252		17.6714		18.6497		16.6115		15.9376
29	8	Control	13.766		19.3285		13.3633		16.4883		19.7793		2.17964		5.90432		15.5088		21.6976		15.351		19.8549		12.677		16.8575
33	9	Control	14.6234		20.1691		11.7213		14.2759		23.2051		3.5662		Outlier		21.254		19.5895		22.4963		31.0472		15.4719		20.1734
2	1	+AA	18.1252	1.03658	28.8554	1.35234	18.2291	1.07839	32.2801	1.69474	32.4772	1.43671	2.00062	0.846182	3.99075	0.505013	30.6525	1.50997	Outlier	Outlier	3.89778	0.209041	5.45071	0.301575	21.4048	1.43107	20.5184	0.97209
6	2	+AA	21.9942	1.25785	23.9945	1.12452	24.9705	1.4772	23.3122	1.22391	25.6199	1.13336	2.11441	0.894309	3.96219	0.501399	16.3198	0.803924	16.9436	0.73155	3.04408	0.163256	3.96235	0.219227	17.6616	1.18081	19.7383	0.935132
10	3	+AA	23.3257	1.33399	20.303	0.951521	21.4213	1.26724	23.3257	1.22462	23.0571	1.01999	2.06908	0.875135	6.42659	0.813258	18.1428	0.89373	14.2129	0.61365	5.37248	0.288131	8.45335	0.467703	23.3257	1.55949	23.3257	1.10509
14	4	+AA	15.5127	0.88717	21.6578	1.01501	15.1683	0.897322	20.6675	1.08506	20.3096	0.898444	1.86613	0.789298	8.48067	1.07319	18.0801	0.890641	16.358	0.706269	6.16933	0.330866	18.9271	1.04719	20.6631	1.38148	18.4271	0.873011
18	5	+AA	16.6452	0.951941	19.3003	0.90453	16.4186	0.971287	20.4743	1.07492	21.3671	0.945224	1.93581	0.818769	6.61876	0.837577	20.2802	0.99902	16.5107	0.71286	3.98458	0.213696	7.83624	0.43356	22.8456	1.5274	17.1826	0.81405
22	6	+AA	14.5999	0.834968	19.3296	0.905902	16.6597	0.98555	23.6541	1.24187	17.4301	0.771065	1.84352	0.779734	6.84073	0.865666	25.0232	1.23266	22.829	0.985658	6.2348	0.334377	9.96121	0.551129	15.2451	1.01925	20.9105	0.990666
26	7	+AA	12.7361	0.728377	17.6761	0.82841	12.2934	0.727253	13.9582	0.732821	23.9185	1.05809	1.63131	0.689976	6.21727	0.78677	7.00931	0.345284	17.8909	0.772454	6.80658	0.365042	10.8653	0.601152	16.9813	1.13532	16.3233	0.773341
30	8	+AA	16.4799	0.942486	21.6859	1.01633	13.3471	0.789586	20.4699	1.07469	22.21	0.982515	2.21858	0.938369	5.44699	0.689293	21.5018	1.0592	21.3597	0.92222	6.52771	0.350086	12.1858	0.674213	16.8776	1.12839	16.9404	0.802577
34	9	+AA	16.425	0.939344	16.7428	0.784668	16.9899	1.00509	13.624	0.715274	25.2766	1.11817	2.83054	1.19721	Outlier	Outlier	20.8376	1.02648	Outlier	Outlier	1.81378	0.0972743	Outlier	Outlier	12.7097	0.849739	21.3623	1.01207
			Mean	Mean	Mean	Mean	Mean	Mean	Mean	Mean	Mean	Mean	Mean	Mean	Mean	Mean	Mean	Mean	Mean	Mean	Mean	Mean	Mean	Mean	Mean	Mean	Mean	Mean
		Control	17.4856	0.9903	21.3374	0.987027	16.9039	1.0221	19.0473	1.11866	22.6053	1.0404	2.36429	0.869886	7.90228	0.759021	20.3001	0.973434	23.5634	0.777809	18.646	0.261308	18.7603	0.536969	14.9572	1.24588	21.1075	0.919781
		+AA	17.316		21.0606		17.2775		21.3073		23.5185		2.05667		5.998		19.7608		18.015		4.87235		9.70527		18.635		19.4143
			SD	SD	SD	SD	SD	SD	SD	SD	SD	SD	SD	SD	SD	SD	SD	SD	SD	SD	SD	SD	SD	SD	SD	SD	SD	SD
		Control	3.04931	0.194155	3.40717	0.171303	4.97504	0.232151	3.69396	0.292813	3.30735	0.186274	0.701802	0.142573	1.39341	0.191129	3.8687	0.316703	4.70435	0.130709	5.00611	0.0942465	6.49933	0.255047	2.81484	0.242084	3.05814	0.111468
		+AA	3.39491		3.65516		3.92427		5.57729		4.21077		0.337084		1.51035		6.4291		3.02737		1.75732		4.60976		3.6209		2.35282
			SEM	SEM	SEM	SEM	SEM	SEM	SEM	SEM	SEM	SEM	SEM	SEM	SEM	SEM	SEM	SEM	SEM	SEM	SEM	SEM	SEM	SEM	SEM	SEM	SEM	SEM
		Control	1.01644	0.0647183	1.13572	0.0571009	1.65835	0.0773838	1.23132	0.0976044	1.10245	0.0620912	0.248124	0.0475243	0.526659	0.0675742	1.28957	0.105568	1.7186	0.0494033	1.6687	0.0314155	2.5323	0.0901727	0.938281	0.0806945	1.01938	0.037156
		+AA	1.13164		1.21839		1.30809		1.8591		1.40359		0.112361		0.53399		2.14303		1.14424		0.585774		1.6298		1.20697		0.784272

## Sheet: -Leu and -Lys experiment
				TARGET / RELATIVE EXPRESSION
				ctsda		ctsdb		ctsb		ctsl		capn1		capn2		capn3		s1a		s1b		mafbx		murf1		n3		ub
Sample	Culture	Day	Group	Relative expression	Normalized -AA/Mean Control day	Relative expression	Normalized -AA/Mean Control day	Relative expression	Normalized -AA/Mean Control day	Relative expression	Normalized -AA/Mean Control day	Relative expression	Normalized -AA/Mean Control day	Relative expression	Normalized -AA/Mean Control day	Relative expression	Normalized -AA/Mean Control day	Relative expression	Normalized -AA/Mean Control day	Relative expression	Normalized -AA/Mean Control day	Relative expression	Normalized -AA/Mean Control day	Relative expression	Normalized -AA/Mean Control day	Relative expression	Normalized -AA/Mean Control day	Relative expression	Normalized -AA/Mean Control day
1	10	2	Control	5.05086		2.0875		13.6339		Outlier		1.22306		2.06193		2.78543		1.72383		1.0332		5.55433		0.106297		1.26384		Outlier
4	11	2	Control	5.42765		1.58684		14.3975		2.05796		1.13924		1.43653		1.59043		1.66704		0.985112		4.59473		0.852126		0.958098		0.831695
19	12	2	Control	5.24861		1.1051		12.6705		1.93743		1.21329		2.40731		1.95023		1.59216		1.55654		6.05863		0.726233		1.33281		0.574591
22	13	2	Control	4.40577		0.820686		10.6837		1.63653		0.755051		1.87528		1.37436		1.17811		0.824436		3.63321		0.399396		1.04532		0.505937
2	10	2	-LEU	4.1312	0.820824	0.69451	0.496068	7.56573	0.588938	0.468696	0.249664	1.10028	1.01627	1.69082	0.869197	2.15455	1.11918	1.99689	1.29644	1.04793	0.952814	13.666	2.75511	8.27906	15.8903	0.937738	0.815412	0.317423	0.497991
5	11	2	-LEU	5.33666	1.06033	1.11256	0.794669	10.3507	0.805727	0.710345	0.378385	0.973291	0.89898	1.78933	0.919841	0.87597	0.455023	1.44692	0.939385	1.27378	1.15817	16.0146	3.22861	6.57694	12.6234	0.980216	0.852348	0.406253	0.637352
20	12	2	-LEU	5.97908	1.18797	1.28664	0.919007	11.3099	0.880395	0.916514	0.488207	0.8124	0.750373	2.33043	1.198	1.36247	0.707734	1.11482	0.723775	1.00813	0.91663	19.2845	3.88784	7.26409	13.9422	0.928953	0.807772	0.504516	0.791512
23	13	2	-LEU	4.47339	0.888812	1.53097	1.09353	9.45819	0.736252	1.01337	0.539799	0.606074	0.5598	2.8386	1.45924	1.8018	0.935946	0.912219	0.592241	0.783534	0.712419	11.0003	2.21771	6.45736	12.3939	0.662803	0.576342	0.660694	1.03653
3	10	2	-LYS	6.70605	1.33242	1.37943	0.985283	11.4507	0.891356	0.970742	0.517093	0.91761	0.847551	1.26091	0.648197	1.38151	0.717626	1.35558	0.880086	0.953297	0.866774	11.9075	2.4006	4.32165	8.29471	0.458482	0.398673	0.529429	0.830596
6	11	2	-LYS	5.65601	1.12379	1.49584	1.06843	10.0407	0.781593	1.22875	0.65453	0.969911	0.895858	1.58101	0.81275	1.30175	0.676192	1.62085	1.0523	1.21061	1.10074	14.5866	2.94071	3.93516	7.55289	0.716118	0.622701	0.531091	0.833205
21	12	2	-LYS	4.69228	0.932261	1.52054	1.08608	14.6294	1.13879	3.17817	1.69294	0.858675	0.793115	2.78916	1.43383	2.22034	1.15335	1.28355	0.833323	1.01079	0.919048	5.98362	1.20632	Outlier		0.908053	0.789599	0.913792	1.43361
24	13	2	-LYS	4.38848	0.871903	0.993911	0.70992	10.781	0.839225	2.22745	1.18651	0.99107	0.915402	2.16108	1.11095	1.74064	0.904178	1.10683	0.718588	1.10479	1.00451	Outlier		Outlier		0.963936	0.838192	0.630094	0.988526
7	10	4	Control	4.22176		0.821912		Outlier		1.25538		1.45592		2.00814		1.95324		2.31207		1.47228		7.04334		0.0967323		1.15016		0.443035
10	11	4	Control	3.79134		1.15267		12.037		1.51271		1.69041		2.74548		1.53254		2.67955		1.89502		7.36917		0.0998403		1.32065		0.564572
28	12	4	Control	2.80743		0.897818		9.27967		1.44122		1.17583		3.77498		1.61579		1.26376		1.50484		3.11309		0.0594001		0.954503		0.469766
8	10	4	-LEU	2.94361	0.816118	0.655718	0.684846	8.28212	0.777055	0.938623	0.668962	1.1609	0.805779	1.3947	0.490595	1.18037	0.69412	1.58846	0.761808	0.755325	0.465088	6.15211	1.05311	0.0366059	0.429022	0.969144	0.848807	0.401399	0.815093
11	11	4	-LEU	2.85868	0.792572	0.909565	0.949969	9.2847	0.87112	1.45037	1.03369	1.34708	0.935008	2.32049	0.816249	1.02606	0.603376	2.44597	1.17305	1.48174	0.912376	3.80347	0.651072	0.0771022	0.903638	0.999837	0.875688	0.470724	0.955868
29	12	4	-LEU	3.14365	0.87158	0.859884	0.898081	6.86449	0.644048	0.605085	0.431248	1.28313	0.890614	2.65769	0.934863	1.48925	0.875761	1.31684	0.63154	1.62908	1.0031	7.1107	1.2172	Outlier		0.890449	0.779883	0.590281	1.19864
9	10	4	-LYS	3.57838	0.992108	0.696788	0.727741	8.01868	0.752338	0.646161	0.460523	1.12935	0.783882	2.04811	0.720437	1.37189	0.806746	0.133654	0.0640986	0.707074	0.435378	9.23683	1.58114	Outlier		1.1345	0.993626	0.444766	0.903156
12	11	4	-LYS	4.19993	1.16444	0.621612	0.649225	9.4772	0.889181	0.488831	0.348393	1.37036	0.951164	2.90782	1.02285	0.721097	0.424044	2.30035	1.10322	1.43261	0.882126	5.1097	0.874669	10.6686	125.037	1.15052	1.00766	0.275234	0.558899
30	12	4	-LYS	5.84315	1.62002	1.49387	1.56023	17.6343	1.65451	2.31874	1.65258	1.01914	0.707381	2.61449	0.919668	0.70415	0.414078	1.28833	0.617867	1.37126	0.844345	5.36128	0.917734	0.449021	5.26253	0.845831	0.740805	0.746915	1.51671
13	10	8	Control	2.62658		1.17582		7.36601		1.65402		0.794598		1.26118		4.32671		1.35953		0.653923		3.09785		0.426555		0.655327		0.527758
16	11	8	Control	3.33869		1.07972		9.72993		1.8946		1.04199		1.77654		3.063		1.57077		0.723654		3.40106		0.0670912		0.621288		0.637825
25	12	8	Control	3.66617		0.919007		9.75254		1.35207		0.998317		1.39004		Outlier		1.44622		0.98561		3.18378		0.211885		0.88686		0.400219
31	12	8	Control	3.87714		1.20723		7.24844		1.04234		0.906509		1.76		1.3999		1.55549		0.834136		Outlier		Outlier		0.543437		0.510906
14	10	8	-LEU	4.32859	1.28173	0.750647	0.685244	7.80736	0.915902	0.693138	0.466521	0.832504	0.890041	1.53309	0.991045	4.1668	1.42218	1.38814	0.936035	0.565998	0.70809	7.82273	2.42373	2.81695	11.978	0.430055	0.635492	0.258279	0.497478
17	11	8	-LEU	5.2123	1.5434	0.857113	0.782434	9.70172	1.13813	0.748523	0.503798	0.994638	1.06338	1.86976	1.20869	2.33477	0.796885	1.58738	1.07039	0.874987	1.09465	8.73913	2.70766	1.73481	7.3766	0.475434	0.702548	0.330044	0.635706
26	12	8	-LEU	3.00659	0.890275	1.06903	0.975887	9.03814	1.06029	2.04716	1.37786	0.497552	0.53194	1.28914	0.83335	Outlier		1.2116	0.816993	0.759573	0.950262	Outlier		0.146381	0.62243	0.659859	0.975073	0.565257	1.08876
32	12	8	-LEU	3.55085	1.05144	1.06745	0.97444	11.0106	1.29168	1.98051	1.333	0.831361	0.88882	2.12829	1.37581	0.951862	0.324882	0.991845	0.668809	0.81017	1.01356	4.69144	1.45356	0.096072	0.408509	0.611801	0.904057	0.524698	1.01063
15	10	8	-LYS	2.7901	0.82617	0.729555	0.665989	Outlier		1.49415	1.00565	0.867952	0.927939	1.39527	0.901956	Outlier		1.53651	1.03608	0.702059	0.878308	Outlier		Outlier		0.415723	0.614313	0.537621	1.03553
18	11	8	-LYS	4.64687	1.37598	0.915993	0.836183	13.786	1.61727	1.52863	1.02886	0.909958	0.972848	1.87715	1.21346	1.55402	0.530405	1.47958	0.997695	0.838899	1.0495	4.6426	1.43842	0.432032	1.83705	0.610292	0.901828	0.634067	1.22129
27	12	8	-LYS	3.75635	1.11229	0.764261	0.697672	11.0063	1.29118	1.05891	0.712708	0.624726	0.667903	1.45092	0.937929	3.58288	1.22288	0.999804	0.674175	0.755096	0.944661	9.68168	2.99969	0.337615	1.43558	0.562036	0.83052	0.394959	0.760741
33	13	8	-LYS	6.27356	1.85765	1.19831	1.0939	16.7166	1.96107	1.59217	1.07162	0.543915	0.581507	2.55221	1.64984	0.298477	0.101874	1.18647	0.800042	0.9514	1.19025	5.96576	1.84838	0.359286	1.52772	0.440109	0.650349	0.560343	1.07929
				Day 2	Mean	Day 2	Mean	Day 2	Mean	Day 2	Mean	Day 2	Mean	Day 2	Mean	Day 2	Mean	Day 2	Mean	Day 2	Mean	Day 2	Mean	Day 2	Mean	Day 2	Mean	Day 2	Mean
				Control	5.03322	Control	1.40003	Control	12.8464	Control	1.87731	Control	1.08266	Control	1.94526	Control	1.92511	Control	1.54029	Control	1.09982	Control	4.96022	Control	0.521013	Control	1.15002	Control	0.637408
				-LEU	4.98008	-LEU	1.15617	-LEU	9.67113	-LEU	0.777231	-LEU	0.873011	-LEU	2.16229	-LEU	1.5487	-LEU	1.36771	-LEU	1.02834	-LEU	14.9914	-LEU	7.14436	-LEU	0.877428	-LEU	0.472221
				-LYS	5.3607	-LYS	1.34743	-LYS	11.7254	-LYS	1.90128	-LYS	0.934317	-LYS	1.94804	-LYS	1.66106	-LYS	1.3417	-LYS	1.06987	-LYS	10.8259	-LYS	4.1284	-LYS	0.761647	-LYS	0.651101
				Day 2	SD	Day 2	SD	Day 2	SD	Day 2	SD	Day 2	SD	Day 2	SD	Day 2	SD	Day 2	SD	Day 2	SD	Day 2	SD	Day 2	SD	Day 2	SD	Day 2	SD
				Control	0.445712	Control	0.556816	Control	1.60564	Control	0.217052	Control	0.221591	Control	0.404478	Control	0.62078	Control	0.247399	Control	0.317291	Control	1.073	Control	0.335922	Control	0.177168	Control	0.171724
				-LEU	0.83715	-LEU	0.352387	-LEU	1.59431	-LEU	0.241404	-LEU	0.213413	-LEU	0.531366	-LEU	0.553281	-LEU	0.473838	-LEU	0.200802	-LEU	3.51964	-LEU	0.835824	-LEU	0.144823	-LEU	0.147059
				-LYS	1.04709	-LYS	0.24358	-LYS	2.0198	-LYS	1.00913	-LYS	0.059129	-LYS	0.673233	-LYS	0.41888	-LYS	0.213433	-LYS	0.112706	-LYS	4.40228	-LYS	0.273293	-LYS	0.228282	-LYS	0.181342
				Day 2	SEM	Day 2	SEM	Day 2	SEM	Day 2	SEM	Day 2	SEM	Day 2	SEM	Day 2	SEM	Day 2	SEM	Day 2	SEM	Day 2	SEM	Day 2	SEM	Day 2	SEM	Day 2	SEM
				Control	0.222856	Control	0.278408	Control	0.802819	Control	0.108526	Control	0.110795	Control	0.202239	Control	0.31039	Control	0.1237	Control	0.158646	Control	0.536501	Control	0.167961	Control	0.0885838	Control	0.0858619
				-LEU	0.418575	-LEU	0.176193	-LEU	0.797154	-LEU	0.120702	-LEU	0.106706	-LEU	0.265683	-LEU	0.27664	-LEU	0.236919	-LEU	0.100401	-LEU	1.75982	-LEU	0.417912	-LEU	0.0724116	-LEU	0.0735295
				-LYS	0.523543	-LYS	0.12179	-LYS	1.0099	-LYS	0.504565	-LYS	0.0295645	-LYS	0.336617	-LYS	0.20944	-LYS	0.106717	-LYS	0.056353	-LYS	2.20114	-LYS	0.136646	-LYS	0.114141	-LYS	0.0906708
				Day 4	Mean	Day 4	Mean	Day 4	Mean	Day 4	Mean	Day 4	Mean	Day 4	Mean	Day 4	Mean	Day 4	Mean	Day 4	Mean	Day 4	Mean	Day 4	Mean	Day 4	Mean	Day 4	Mean
				Control	3.60684	Control	0.957468	Control	10.6584	Control	1.4031	Control	1.44072	Control	2.84287	Control	1.70053	Control	2.08512	Control	1.62405	Control	5.84187	Control	0.0853242	Control	1.14177	Control	0.492457
				-LEU	2.98198	-LEU	0.808389	-LEU	8.14377	-LEU	0.998028	-LEU	1.2637	-LEU	2.12429	-LEU	1.23189	-LEU	1.78376	-LEU	1.28872	-LEU	5.68876	-LEU	0.0568541	-LEU	0.953144	-LEU	0.487468
				-LYS	4.54049	-LYS	0.937424	-LYS	11.7101	-LYS	1.15124	-LYS	1.17295	-LYS	2.52347	-LYS	0.93238	-LYS	1.24078	-LYS	1.17032	-LYS	6.56927	-LYS	5.55883	-LYS	1.04362	-LYS	0.488972
				Day 4	SD	Day 4	SD	Day 4	SD	Day 4	SD	Day 4	SD	Day 4	SD	Day 4	SD	Day 4	SD	Day 4	SD	Day 4	SD	Day 4	SD	Day 4	SD	Day 4	SD
				Control	0.724994	Control	0.173261	Control	1.94975	Control	0.132831	Control	0.257628	Control	0.887437	Control	0.222783	Control	0.734673	Control	0.235231	Control	2.3688	Control	0.0225047	Control	0.183219	Control	0.063867
				-LEU	0.146309	-LEU	0.13453	-LEU	1.21602	-LEU	0.425764	-LEU	0.0945984	-LEU	0.653956	-LEU	0.235859	-LEU	0.589352	-LEU	0.467768	-LEU	1.70161	-LEU	0.0286352	-LEU	0.0564222	-LEU	0.0955478
				-LYS	1.17016	-LYS	0.483361	-LYS	5.18213	-LYS	1.01414	-LYS	0.179624	-LYS	0.437023	-LYS	0.380723	-LYS	1.08413	-LYS	0.402349	-LYS	2.3136	-LYS	7.22636	-LYS	0.171473	-LYS	0.238928
				Day 4	SEM	Day 4	SEM	Day 4	SEM	Day 4	SEM	Day 4	SEM	Day 4	SEM	Day 4	SEM	Day 4	SEM	Day 4	SEM	Day 4	SEM	Day 4	SEM	Day 4	SEM	Day 4	SEM
				Control	0.418575	Control	0.100032	Control	1.12569	Control	0.0766901	Control	0.148742	Control	0.512362	Control	0.128624	Control	0.424163	Control	0.13581	Control	1.36763	Control	0.0129931	Control	0.105782	Control	0.0368736
				-LEU	0.0844714	-LEU	0.0776712	-LEU	0.70207	-LEU	0.245815	-LEU	0.0546164	-LEU	0.377562	-LEU	0.136173	-LEU	0.340262	-LEU	0.270066	-LEU	0.982423	-LEU	0.0165325	-LEU	0.0325754	-LEU	0.0551645
				-LYS	0.675595	-LYS	0.279069	-LYS	2.9919	-LYS	0.585513	-LYS	0.103706	-LYS	0.252315	-LYS	0.219811	-LYS	0.625925	-LYS	0.232297	-LYS	1.33576	-LYS	4.17214	-LYS	0.0990002	-LYS	0.137945
				Day 8	Mean	Day 8	Mean	Day 8	Mean	Day 8	Mean	Day 8	Mean	Day 8	Mean	Day 8	Mean	Day 8	Mean	Day 8	Mean	Day 8	Mean	Day 8	Mean	Day 8	Mean	Day 8	Mean
				Control	3.37714	Control	1.09545	Control	8.52423	Control	1.48576	Control	0.935354	Control	1.54694	Control	2.92987	Control	1.483	Control	0.799331	Control	3.22756	Control	0.235177	Control	0.676728	Control	0.519177
				-LEU	4.02458	-LEU	0.936059	-LEU	9.38945	-LEU	1.36733	-LEU	0.789014	-LEU	1.70507	-LEU	2.48448	-LEU	1.29474	-LEU	0.752682	-LEU	7.08444	-LEU	1.19855	-LEU	0.544287	-LEU	0.419569
				-LYS	4.36672	-LYS	0.902029	-LYS	13.8363	-LYS	1.41847	-LYS	0.736638	-LYS	1.81889	-LYS	1.81179	-LYS	1.30059	-LYS	0.811864	-LYS	6.76335	-LYS	0.376311	-LYS	0.50704	-LYS	0.531748
				Day 8	SD	Day 8	SD	Day 8	SD	Day 8	SD	Day 8	SD	Day 8	SD	Day 8	SD	Day 8	SD	Day 8	SD	Day 8	SD	Day 8	SD	Day 8	SD	Day 8	SD
				Control	0.547222	Control	0.129531	Control	1.40613	Control	0.369664	Control	0.109516	Control	0.261019	Control	1.46794	Control	0.0992584	Control	0.144662	Control	0.156275	Control	0.18086	Control	0.147709	Control	0.0972462
				-LEU	0.959831	-LEU	0.158697	-LEU	1.33566	-LEU	0.747355	-LEU	0.208899	-LEU	0.369149	-LEU	1.61269	-LEU	0.253655	-LEU	0.133118	-LEU	2.12244	-LEU	1.32027	-LEU	0.109094	-LEU	0.148668
				-LYS	1.48018	-LYS	0.213467	-LYS	2.85547	-LYS	0.243115	-LYS	0.179768	-LYS	0.534167	-LYS	1.65731	-LYS	0.25245	-LYS	0.108752	-LYS	2.61251	-LYS	0.049457	-LYS	0.0939932	-LYS	0.100054
				Day 8	SEM	Day 8	SEM	Day 8	SEM	Day 8	SEM	Day 8	SEM	Day 8	SEM	Day 8	SEM	Day 8	SEM	Day 8	SEM	Day 8	SEM	Day 8	SEM	Day 8	SEM	Day 8	SEM
				Control	0.273611	Control	0.0647653	Control	0.703064	Control	0.184832	Control	0.0547578	Control	0.13051	Control	0.847518	Control	0.0496292	Control	0.0723312	Control	0.0781374	Control	0.0904302	Control	0.0738544	Control	0.0486231
				-LEU	0.479916	-LEU	0.0793483	-LEU	0.667828	-LEU	0.373678	-LEU	0.104449	-LEU	0.184575	-LEU	0.931085	-LEU	0.126827	-LEU	0.0665592	-LEU	1.06122	-LEU	0.660134	-LEU	0.0545472	-LEU	0.074334
				-LYS	0.740091	-LYS	0.106733	-LYS	1.42774	-LYS	0.121558	-LYS	0.0898839	-LYS	0.267084	-LYS	0.956846	-LYS	0.126225	-LYS	0.0543759	-LYS	1.30625	-LYS	0.0247285	-LYS	0.0469966	-LYS	0.0500271
					Mean		Mean		Mean		Mean		Mean		Mean		Mean		Mean		Mean		Mean		Mean		Mean		Mean
				Day 2	Normalized -AA/Control	Day 2	Normalized -AA/Control	Day 2	Normalized -AA/Control	Day 2	Normalized -AA/Control	Day 2	Normalized -AA/Control	Day 2	Normalized -AA/Control	Day 2	Normalized -AA/Control	Day 2	Normalized -AA/Control	Day 2	Normalized -AA/Control	Day 2	Normalized -AA/Control	Day 2	Normalized -AA/Control	Day 2	Normalized -AA/Control	Day 2	Normalized -AA/Control
				-LEU	0.989442	-LEU	0.825818	-LEU	0.752828	-LEU	0.414014	-LEU	0.806356	-LEU	1.11157	-LEU	0.80447	-LEU	0.887961	-LEU	0.935009	-LEU	3.02232	-LEU	13.7124	-LEU	0.762969	-LEU	0.740847
				-LYS	1.06506	-LYS	0.962429	-LYS	0.912741	-LYS	1.01277	-LYS	0.862981	-LYS	1.00143	-LYS	0.862837	-LYS	0.871075	-LYS	0.972768	-LYS	2.18254	-LYS	7.9238	-LYS	0.662292	-LYS	1.02148
					SD		SD		SD		SD		SD		SD		SD		SD		SD		SD		SD		SD		SD
				Day 2	Normalized -AA/Control	Day 2	Normalized -AA/Control	Day 2	Normalized -AA/Control	Day 2	Normalized -AA/Control	Day 2	Normalized -AA/Control	Day 2	Normalized -AA/Control	Day 2	Normalized -AA/Control	Day 2	Normalized -AA/Control	Day 2	Normalized -AA/Control	Day 2	Normalized -AA/Control	Day 2	Normalized -AA/Control	Day 2	Normalized -AA/Control	Day 2	Normalized -AA/Control
				-LEU	0.166332	-LEU	0.251699	-LEU	0.124105	-LEU	0.128591	-LEU	0.197119	-LEU	0.273159	-LEU	0.287402	-LEU	0.30763	-LEU	0.182577	-LEU	0.709572	-LEU	1.60423	-LEU	0.125931	-LEU	0.230714
				-LYS	0.208065	-LYS	0.173982	-LYS	0.157227	-LYS	0.537541	-LYS	0.0546145	-LYS	0.346089	-LYS	0.217587	-LYS	0.138567	-LYS	0.102477	-LYS	0.887517	-LYS	0.524541	-LYS	0.198503	-LYS	0.284499
					SEM		SEM		SEM		SEM		SEM		SEM		SEM		SEM		SEM		SEM		SEM		SEM		SEM
				Day 2	Normalized -AA/Control	Day 2	Normalized -AA/Control	Day 2	Normalized -AA/Control	Day 2	Normalized -AA/Control	Day 2	Normalized -AA/Control	Day 2	Normalized -AA/Control	Day 2	Normalized -AA/Control	Day 2	Normalized -AA/Control	Day 2	Normalized -AA/Control	Day 2	Normalized -AA/Control	Day 2	Normalized -AA/Control	Day 2	Normalized -AA/Control	Day 2	Normalized -AA/Control
				-LEU	0.083166	-LEU	0.12585	-LEU	0.062053	-LEU	0.064295	-LEU	0.098559	-LEU	0.13658	-LEU	0.143701	-LEU	0.153815	-LEU	0.091288	-LEU	0.354786	-LEU	0.802114	-LEU	0.062966	-LEU	0.115357
				-LYS	0.104032	-LYS	0.08699	-LYS	0.078613	-LYS	0.268771	-LYS	0.027307	-LYS	0.173044	-LYS	0.108793	-LYS	0.069284	-LYS	0.051238	-LYS	0.512408	-LYS	0.37091	-LYS	0.099251	-LYS	0.142249
					Mean		Mean		Mean		Mean		Mean		Mean		Mean		Mean		Mean		Mean		Mean		Mean		Mean
				Day 4	Normalized -AA/Control	Day 4	Normalized -AA/Control	Day 4	Normalized -AA/Control	Day 4	Normalized -AA/Control	Day 4	Normalized -AA/Control	Day 4	Normalized -AA/Control	Day 4	Normalized -AA/Control	Day 4	Normalized -AA/Control	Day 4	Normalized -AA/Control	Day 4	Normalized -AA/Control	Day 4	Normalized -AA/Control	Day 4	Normalized -AA/Control	Day 4	Normalized -AA/Control
				-LEU	0.828328	-LEU	0.850936	-LEU	0.764673	-LEU	0.712877	-LEU	0.877572	-LEU	0.74799	-LEU	0.724643	-LEU	0.857575	-LEU	0.795504	-LEU	0.974103	-LEU	0.66633	-LEU	0.834793	-LEU	0.994832
				-LYS	1.26125	-LYS	0.986762	-LYS	1.09954	-LYS	0.822318	-LYS	0.81455	-LYS	0.888547	-LYS	0.548459	-LYS	0.596529	-LYS	0.722417	-LYS	1.12488	-LYS	65.1495	-LYS	0.91403	-LYS	0.997902
					SD		SD		SD		SD		SD		SD		SD		SD		SD		SD		SD		SD		SD
				Day 4	Normalized -AA/Control	Day 4	Normalized -AA/Control	Day 4	Normalized -AA/Control	Day 4	Normalized -AA/Control	Day 4	Normalized -AA/Control	Day 4	Normalized -AA/Control	Day 4	Normalized -AA/Control	Day 4	Normalized -AA/Control	Day 4	Normalized -AA/Control	Day 4	Normalized -AA/Control	Day 4	Normalized -AA/Control	Day 4	Normalized -AA/Control	Day 4	Normalized -AA/Control
				-LEU	0.0405642	-LEU	0.140506	-LEU	0.114091	-LEU	0.303445	-LEU	0.0656605	-LEU	0.230034	-LEU	0.138697	-LEU	0.282646	-LEU	0.288026	-LEU	0.291278	-LEU	0.335605	-LEU	0.0494163	-LEU	0.194022
				-LYS	0.324429	-LYS	0.504833	-LYS	0.486204	-LYS	0.722782	-LYS	0.124677	-LYS	0.153726	-LYS	0.223886	-LYS	0.519937	-LYS	0.247745	-LYS	0.396038	-LYS	84.693	-LYS	0.150182	-LYS	0.485174
					SEM		SEM		SEM		SEM		SEM		SEM		SEM		SEM		SEM		SEM		SEM		SEM		SEM
				Day 4	Normalized -AA/Control	Day 4	Normalized -AA/Control	Day 4	Normalized -AA/Control	Day 4	Normalized -AA/Control	Day 4	Normalized -AA/Control	Day 4	Normalized -AA/Control	Day 4	Normalized -AA/Control	Day 4	Normalized -AA/Control	Day 4	Normalized -AA/Control	Day 4	Normalized -AA/Control	Day 4	Normalized -AA/Control	Day 4	Normalized -AA/Control	Day 4	Normalized -AA/Control
				-LEU	0.02342	-LEU	0.081121	-LEU	0.06587	-LEU	0.151722	-LEU	0.037909	-LEU	0.13281	-LEU	0.080077	-LEU	0.163186	-LEU	0.166292	-LEU	0.291278	-LEU	0.237308	-LEU	0.0285305	-LEU	0.112019
				-LYS	0.187309	-LYS	0.291465	-LYS	0.28071	-LYS	0.361391	-LYS	0.071982	-LYS	0.088754	-LYS	0.12926	-LYS	0.300186	-LYS	0.143036	-LYS	0.396038	-LYS	49.6165	-LYS	0.0867074	-LYS	0.280115
					Mean		Mean		Mean		Mean		Mean		Mean		Mean		Mean		Mean		Mean		Mean		Mean		Mean
				Day 8	Normalized -AA/Control	Day 8	Normalized -AA/Control	Day 8	Normalized -AA/Control	Day 8	Normalized -AA/Control	Day 8	Normalized -AA/Control	Day 8	Normalized -AA/Control	Day 8	Normalized -AA/Control	Day 8	Normalized -AA/Control	Day 8	Normalized -AA/Control	Day 8	Normalized -AA/Control	Day 8	Normalized -AA/Control	Day 8	Normalized -AA/Control	Day 8	Normalized -AA/Control
				-LEU	1.19171	-LEU	0.854501	-LEU	1.1015	-LEU	0.920293	-LEU	0.843545	-LEU	1.10222	-LEU	1.0986	-LEU	0.873055	-LEU	0.94164	-LEU	2.19498	-LEU	5.09638	-LEU	0.804293	-LEU	0.808144
				-LYS	1.29302	-LYS	0.823436	-LYS	1.62317	-LYS	0.954707	-LYS	0.787549	-LYS	1.1758	-LYS	1.129	-LYS	0.876998	-LYS	1.01568	-LYS	2.0955	-LYS	1.60012	-LYS	0.749252	-LYS	1.02421
					SD		SD		SD		SD		SD		SD		SD		SD		SD		SD		SD		SD		SD
				Day 8	Normalized -AA/Control	Day 8	Normalized -AA/Control	Day 8	Normalized -AA/Control	Day 8	Normalized -AA/Control	Day 8	Normalized -AA/Control	Day 8	Normalized -AA/Control	Day 8	Normalized -AA/Control	Day 8	Normalized -AA/Control	Day 8	Normalized -AA/Control	Day 8	Normalized -AA/Control	Day 8	Normalized -AA/Control	Day 8	Normalized -AA/Control	Day 8	Normalized -AA/Control
				-LEU	0.284214	-LEU	0.14487	-LEU	0.156689	-LEU	0.503012	-LEU	0.223336	-LEU	0.238632	-LEU	0.55043	-LEU	0.171041	-LEU	0.166537	-LEU	0.657599	-LEU	5.61392	-LEU	0.161209	-LEU	0.286353
				-LYS	0.438294	-LYS	0.194867	-LYS	0.334983	-LYS	0.16363	-LYS	0.192192	-LYS	0.345306	-LYS	0.565658	-LYS	0.170229	-LYS	0.136054	-LYS	0.809437	-LYS	0.210297	-LYS	0.138894	-LYS	0.192717
					SEM		SEM		SEM		SEM		SEM		SEM		SEM		SEM		SEM		SEM		SEM		SEM		SEM
				Day 8	Normalized -AA/Control	Day 8	Normalized -AA/Control	Day 8	Normalized -AA/Control	Day 8	Normalized -AA/Control	Day 8	Normalized -AA/Control	Day 8	Normalized -AA/Control	Day 8	Normalized -AA/Control	Day 8	Normalized -AA/Control	Day 8	Normalized -AA/Control	Day 8	Normalized -AA/Control	Day 8	Normalized -AA/Control	Day 8	Normalized -AA/Control	Day 8	Normalized -AA/Control
				-LEU	0.142107	-LEU	0.072435	-LEU	0.078345	-LEU	0.251506	-LEU	0.111668	-LEU	0.119316	-LEU	0.317791	-LEU	0.085521	-LEU	0.083269	-LEU	0.379665	-LEU	2.80696	-LEU	0.080604	-LEU	0.143177
				-LYS	0.219147	-LYS	0.097434	-LYS	0.193402	-LYS	0.081815	-LYS	0.096096	-LYS	0.172653	-LYS	0.326583	-LYS	0.085115	-LYS	0.068027	-LYS	0.467328	-LYS	0.121415	-LYS	0.069447	-LYS	0.096359
